# Supplementary material for: Dual-mode temperature monitoring using high-performance flexible thermocouple sensors based on PEDOT:PSS/CNTs and MXene/Bi2Se3
Source: Microsyst Nanoeng. 2025 Feb 25;11:31. doi: 10.1038/s41378-025-00867-w (PMC11850902; doi:10.1038/s41378-025-00867-w)
Supplement: Supplementary file 1 — Response time of dual-mode temperature monitoring [file 41378_2025_867_MOESM1_ESM.zip]

Archive with 3 entries (2 files):
- ╧∞╙a╩▒╝Σ╩╙╞╡/Contact mode.mp4
- ╧∞╙a╩▒╝Σ╩╙╞╡/Non-contact mode.mp4
- ╧∞╙a╩▒╝Σ╩╙╞╡/
